# Supplementary material for: Beyond Spheres: Evaluating Gold Nano-Flowers and Gold Nano-Stars for Enhanced Aflatoxin B1 Detection in Lateral Flow Immunoassays
Source: Biosensors (Basel). 2025 Aug 1;15(8):495. doi: 10.3390/bios15080495 (PMC12384835; doi:10.3390/bios15080495)
Supplement: Supplementary file 1 [file biosensors-15-00495-s001.zip]

Archive with 1 entries (1 files):
- biosensors-3778899-supplementary.pdf
